# Supplementary material for: Acanthosis nigricans as a composite marker of cardiometabolic risk and its complex association with obesity and insulin resistance in Mexican American children
Source: PLoS One. 2020 Oct 15;15(10):e0240467. doi: 10.1371/journal.pone.0240467 (PMC7561152; doi:10.1371/journal.pone.0240467)
Supplement: S1 Data — (CSV) [file pone.0240467.s003.csv]

Measure	Variable	lnBMI	iHOMA-IR	AN-q	HDL-C	lnTG	SBP	DBP	iCRP	iPFS
MEAN		3.085	0	1.26	45.6	4.2028	104.12	63.152	0	0
STDDEV		0.269	0.9918	1.739	10.551	0.4639	9.686	6.956	0.985	0.99
N		670	622	660	621	623	670	670	550	501
Env. corr	lnBMI	1
Env. corr	iHOMA-IR	0.30569	1
Env. corr	AN-q	0.35904	0.13758	1
Env. corr	HDL-C	-0.07812	-0.28116	-0.17215	1
Env. corr	lnTG	0.1812	0.7233	-0.08569	-0.415299	1
Env. corr	SBP	0.26493	0.227752	-0.036934	-0.10592	-0.21171	1
Env. corr	DBP	0.19263	0.08818	-0.20335	0.11074	-0.22889	0.501566	1
Env. corr	iCRP	0.3527	0.1805	0.16674	0.07365	0.25991	-0.14692	-0.26131	1
Env. corr	iPFS	-0.1553	-0.56414	0.15443	0.16174	0.31764	0.16173	0.05031	-0.2257	1
Please see text for variable definitions; ln = log transformed and i = inverse normal transformation; Env. corr = Environmental correlation
