# Supplementary material for: Acanthosis nigricans as a composite marker of cardiometabolic risk and its complex association with obesity and insulin resistance in Mexican American children
Source: PLoS One. 2020 Oct 15;15(10):e0240467. doi: 10.1371/journal.pone.0240467 (PMC7561152; doi:10.1371/journal.pone.0240467)
Supplement: S2 Data — (CSV) [file pone.0240467.s004.csv]

ID	resDBP	resSBP	resHDL-C	reslnTG	reslnFG	reslnFI	resiPFS	resiCRP	resAN-q	NOTE: Residulas (res) of a given phenotype after adjusting for covariate effects; Please see text for phenotype definitions
1	-8.094522695	-0.740508742	-0.156062	-0.055821852	0.011690181	-0.003423756	0.951921059	0.507498658	0.8634462
2	-1.237454031	-6.394190032	-0.736946	0.002955792	-0.010198015	0.220683091	0.480802441	0.82147431	1.1963069
3	-4.993102081	8.782601045	-2.5382826	0.010565363	0.149243703	0.400201171	-1.463517587	0.325873753	1.8634462
4	-5.892238539	-11.87370253							-1.1365538
5	7.856340591	6.675050299							-1.1365538
6	-9.583152648	2.772165997	13.843938	-0.31700415	0.049523687	-0.169435954	1.041830743	-1.052515183	-1.1365538
7	-8.773665936	-5.161482475	4.4617174	-0.558148685	-0.118415253	-0.504092627		-0.055555224	-1.1365538
8	5.632633626	9.789858911	-10.48535035	0.117803427		0.867519631		1.030273984	-1.1365538
9	0.171266042	5.046998528	-23.5382826	0.395367565	0.025246566	-0.138975469	0.571440336	-0.790824145
10	-2.626031234	-0.346853569	-7.937680908	0.070963851	0.006429287	0.312264154		2.108519288	1.8634462
11	-0.497384889	0.011401616	-7.736946	0.106056741	0.048122511	-0.313905919	-0.94488923	0.569679365	-0.8036931
12	-8.289272889	-5.455979305	4.843938	-0.287484981	0.051474647	0.195044557	-0.069728039	0.740731932	-1.1365538
13	4.553486377	-3.227454753	-9.189312077	-0.375517181	-0.012084482	-0.100544309	-1.669740495	1.337956627	2.8634462
14	0.577390588	1.516482723	14.76318634	-0.218279323	0.025447413	-1.82740626	-1.023012974		3.1963069
15	-1.479635232	7.047660099	2.32056453	-0.029448965	0.065883531	1.948709318			3.1963069
16	3.300700626	8.789468451	4.839567887	-0.421297594	0.110175093	-0.145005005	-0.202617314	-1.547010983	0.1963069
17	-2.063287887	6.575338751	2.109758462	-0.038345481	0.14366598	-0.245560089	0.390153057	0.203478267	2.8634462
18	-6.479635232	-0.452339901	-6.67943547	1.078641035	-0.004606469	0.562609318	-0.681170827	0.859979825	3.1963069
19	-10.6197989	3.236938156	-2.736946	0.73164287	0.064978009	-0.314398732	0.00774547	-0.298361187	2.1963069
20	-1.10942042	9.900217768	-1.156062	0.306430006	0.048887144	0.193399198	-0.138815986	0.712150702	-1.1365538
21	4.591217087	-0.261709885	4.758700086	-0.305005071	-0.037604888	-0.927695394	0.794882144	-0.282281706	-0.8036931
22	0.75769473	1.92379521	-7.5382826	1.13558268	-0.018008656	0.661447161	-0.48081477	0.650342447	3.8634462
23	-9.269115877	-13.136133	-6.5382826	-0.296951166	0.046666241	-0.360274524		-0.446035391	-0.1365538
24	2.537121195	13.03462608	13.35272999	0.341520466	0.030063261	-0.334090745		0.761635027	1.8634462
25	5.00031675	1.512325151	2.752582737	0.176796866	-0.041353063	-0.447892858	0.023433746		-1.1365538
26	-1.543860646	-0.758751069	-13.92222293	0.543962927	-0.059008644	-0.241499497	0.34436125	1.568615868	-1.8036931
27	1.823853087	3.411996927	-7.832044322	0.011229126	0.011556718	-0.646757616	-1.615462376	-0.934727354	-1.1365538
28	-8.530683986	-19.52520909	29.72877102	-0.449059782	-0.050213814	0.017996069	-0.027027949	0.590645395	-1.1365538
29	-14.63723864	-17.87074371	-2.904436537	0.334157982	0.060834929	0.866200476	1.494125907	-1.330909021	-1.1365538
30	3.538346428	-5.518048619	-10.156062	0.056998824	0.027835243	0.429183038	-1.200617319	0.4514689	2.8634462
31	-4.076834112	-2.130085345	10.4584586	-0.565323089	-0.004009801	0.65885264	0.583256961	-0.44413407	1.8634462
32	-4.846585074	1.538335516	4.843938	0.057470719	0.131468718	-0.335098125	0.408735337	-0.525113102	-1.1365538
33	-1.559317073	-2.555846557	-1.379499891	-0.187680609	-0.084680028	0.332279815	0.763447393	-1.540416505	-1.8036931
34	6.63984872	-4.54125699	3.4617174	-0.09933829	-0.055275233	0.046137268	0.066447434	-0.227900133	-1.1365538
35	-3.550984451	0.256701859	2.915581315	-0.069362898	0.06042795	-0.507698326	0.415355352		-1.8036931
36	4.376878597	1.622948195	-2.217672259	0.477955686	0.022487631	-0.33255979	0.481430321		-1.8036931
37	16.98019744	12.28176432	1.843938	0.505271414	0.077053032	0.130080073	-0.688506898		-1.1365538
38	2.727892492	-4.064179163	4.263054	-0.034244332	-0.062998649	-0.703327753	0.778239639		-1.8036931
39	-3.574617409	0.9187653	-2.736946	-0.029073988	0.023490626	-0.252588416	-1.271321328	-0.208947565	2.1963069
40	11.33060233	10.83746836	11.18721893	-0.199593832	0.025804395	-0.288563475	-0.612351568	-0.160435764	0.1963069
41	9.494945647	14.43125243	-3.156062	0.646417436	0.009112697	0.780660017	0.179556864	-0.596905316	2.8634462
42	2.9239718	10.96964571	-7.5382826	-0.008186812	-0.038363713	0.251560802	0.203269579	1.357460909	-1.1365538
43	3.397307009	5.035824835	-0.955743394	-0.367881191	0.005168938	0.624240467	0.553755957	0.150911733	-1.8036931
44	8.857111976	12.69840714	-13.49496707	0.170339826	0.119978989	0.11967952	0.616292145		-1.1365538
45	7.12805346	1.158893219	-5.560468925	-0.14766488	-0.007140306	-0.249791959	-0.167080149	-0.403847617	-1.8036931
46	1.730884123	1.863867003	7.4617174	-0.702411166	0.005846241	-0.780484524		-0.540920138	-1.1365538
47	6.284089657	-0.141380701	-10.75096265	0.156729652	0.08624296	0.15093737	-0.003809562	0.521668925	3.1963069
48				0.444354321	-0.002061582		-1.083323251
49	0.582836704	8.581256383	-16.25208758	-0.260841113	0.071652158	-0.124548612	-0.053423128		-1.1365538
50	-4.375350398	-6.232661633	-3.499637382	-0.157799694	0.086724642	-0.180605298			-0.1365538
51	-16.00144687	-3.273315435	17.843938	-0.550654647	-0.067603921	-0.624712692	-0.38826476	-1.451634302	-1.1365538
52	-0.127586103	-3.354360417	3.057556749	0.220404091	0.045746735	-0.273978667		-0.27703597	-1.1365538
53	4.375514096	-1.339346721	6.067081435	0.169444577	0.012282062				-1.1365538
54	9.36769206	5.123119039	6.04326972	0.166950607	-0.011449587	-0.523036898			-1.1365538
55	0.146655188	-12.25365114	-19.5382826	0.21864958	-0.003851153	-0.42612002	-1.955993304		-1.1365538
56	-6.20919172	-5.007613571	-5.5382826	-0.44960384	-0.132246764	-1.762386729	-0.715253952		-1.1365538
57	5.648344134	7.932925877	-4.5382826	-0.851023497	0.002371939	-0.527864459	-0.072193737		-1.1365538
58	7.741617401	0.037031135	3.843938	0.109755928	0.058728321	-0.687409193	-1.088330157		-1.1365538
59	6.596539254	9.865269968	6.843938	0.233868281	0.035753516	-0.155799563	-0.12852611	0.643245539	-1.1365538
60	6.202003245	3.378181027	-0.055752597	0.341605672	0.058240974	-0.304295606	-0.494097659	0.972468843	2.1963069
61	9.823833583	4.102078282	-10.5382826	0.265918806	-0.026373158	0.442931758	-1.054610527	1.317093017	1.8634462
62	12.13527589	8.369552182					-0.432383744		-0.1365538
63	-2.564945226	-5.568559961	-13.736946	-0.342234343	-0.001066247	-0.789757024	2.028788218	0.161601617	-1.8036931
64	0.291125112	-6.511994369	28.4617174	-0.464411165	-0.112759405	-0.55198733	1.593782622	0.915603556	-1.1365538
65	-10.55778544	-16.11507165	3.467983287	-0.317477714	0.012723353	-1.298021704	0.531085996	-0.492705189	-1.1365538
66	-3.222669981	-2.984276801	-6.71784012	0.019858427	0.086930741	0.46207768	-0.154862562	1.874673783	1.8634462
67	6.251143476	14.69916666	0.36827999	1.144678246	0.007216189	-0.061036824		0.657058144	2.1963069
68	11.69047921	5.84094483	2.263054	-0.666160393	0.055628272	-0.269805374	1.123577492	1.546878084	-1.8036931
69	5.613870696	9.737310975							-1.1365538
70	-0.345147724	-3.722428865	8.263054	0.785681804	-0.030404522	-0.041539252	-0.155443766	1.10441378	-1.8036931
71	6.569228903	3.065358446	14.4617174	-0.08432689	-0.075348099	-0.280742552		0.220537889	-1.1365538
72	7.750887233	10.47793965	3.4617174	0.242745486	-0.068151019	-0.446843633			-1.1365538
73	21.45847944	28.60536614	-17.87119217	-0.052520982	0.019923365	-0.295568863		1.071556941	-1.1365538
74	0.659724024	2.328372291	-4.184151798	0.132373858	0.162312476	0.413715216	-1.31590199	0.126646394	2.1963069
75	0.79410324	0.215449279	-10.90833384	1.400636209	0.037493851	0.133668156	-0.609877178	0.884894483	2.8634462
76				0.521094699	-0.078291282		0.007320415
77	3.94553463	9.183613055	10.29186863	-0.048530397	0.021690644	-0.801849639	-0.182930536	-0.111431824	-1.1365538
78	16.98209174	17.19779102	-17.5382826	1.257472102	0.051109064	-0.180196272		0.955948417	-1.1365538
79				0.366882837	-0.036179325
80	2.276340011	-6.550908065	7.981267231	-0.094083413	-0.033070428	0.354372976	-0.351777545	0.400021499	-0.1365538
81	-10.30025989	-6.827927534	-12.156062	-0.154458318	-0.043508488	-0.171222594	-0.524354236		-1.1365538
82	-2.420600216	-4.814038205	8.139503466	-0.810387392	0.077006357	-0.465622089	-0.064144252	0.297998521	-1.8036931
83	-6.99044369	1.133194243	-17.30797272	-0.071536347	0.032227031	-0.460745694	-0.47261183
84	-3.216248361	-3.037343847	-15.5382826	-0.036592755	0.177084988	0.021589412	-1.259157918		-0.1365538
85	-5.096225034	-6.458218996	8.4617174	-0.279775221	0.04458228	-0.327655761	-0.150946055	0.331168022	3.8634462
86	-11.98796636	-17.1579384	15.4617174	-0.323362327	0.051027707	-0.817842536	0.439850513	1.147279511	-1.1365538
87	0.680475402	0.1204382	-0.5382826	-0.029701041	-0.009423554	-0.963476849	1.601483148	0.00823897	-1.1365538
88	-0.142009155	-0.812274962	-5.5382826	-0.525308386	-0.196145521	-1.731867309		-0.692217909	-1.1365538
89	7.678571542	8.29704782	24.4617174	0.098984003	0.082599395	-0.491223508	-0.457516709	0.171039124	1.8634462
90	5.222218897	7.805809416	4.843938	0.696687584	-0.053569214	-0.590523169	-0.350235388	-0.342339419	-1.1365538
91	4.594640376	1.679431097	5.4617174	-0.259737948	0.043928432	0.036011287	-1.954106668	-0.372171459	-1.1365538
92	-0.702208619	-3.238367635	5.4617174	-0.426841352	-0.00545901	-0.305856924	0.724183243	-0.936642316	-0.1365538
93	2.629744059	7.908231668	3.263054	-0.128930581	0.050120107	0.073388303	2.08591159	-0.433932205	-1.8036931
94	2.530673649	10.41177574	3.263054	-0.078227691	0.081268082	0.012114482	0.552289179	-0.504380605	0.1963069
95	18.9436885	23.54569415	-12.5382826	1.041531384	-0.032140801	0.587260377		0.628987857	-1.1365538
96	-5.570441681	3.273914847	-9.236843477	-0.34493899	0.076084855	-0.011583346	0.999737677	-0.136372832	-1.1365538
97	-4.63148882	-1.598945506	-23.5382826	1.187257494	0.008247878	0.814517169	-0.864259471	1.75552932	3.8634462
98	-4.409877141	-2.417764477	3.025299264	0.487044111	0.044905772	0.309357219	-0.035948574	-1.556543455	-1.8036931
99	-2.993102081	6.282601045	5.4617174	0.406725363	0.142163703	0.035811171	-0.958918265		2.8634462
100				0.399598409	0.009799661		-0.29243163
101	-6.037946385	-12.92686054	-7.34607146	0.414676501	-0.032295141	-0.302968634	0.41261827	0.020247373	-1.8036931
102	-6.69060813	-2.483346433	-20.97587168	1.058654407	0.018877806	0.710540663	0.180559274	0.580832638	-1.1365538
103	5.419322022	6.105805375	7.339307996	-0.178524523	-0.026326743	-0.682691329	-0.118214609	0.564903473	0.8634462
104	-0.344364945	7.945962275	-0.598751729	0.269808533	0.020735907	0.104565757	-0.443044557	1.077581801	2.1963069
105	-18.3294422	-7.534695613	-10.31768146	0.821518251	-0.018353239	-0.080335944	-0.478449893	0.757830748	1.1963069
106
107	-0.069417812	-6.220606753	0.190810323	-0.080785826	0.116919	0.174140504	-0.3451506	-0.663498522	-1.1365538
108	-9.206537015	-8.110523617	-0.846331351	0.387945083	0.011789391	-0.21822619	0.159470389	-0.975398621	-1.1365538
109	-8.706537015	-8.110523617	-7.846331351	-0.422984917	0.082089391	0.01667381	0.674198842	-0.310390283	-1.1365538
110	-5.888782265	-8.920843891	11.263054	0.155264806	-0.016164401	-0.534893304	-0.180211007	-0.519554796	-1.8036931
111	-3.676358789	-9.187668679	-2.5382826	0.357877432	-0.064676894	-0.666485677	0.654387639	-1.901815365	-1.1365538
112	-10.1833682	0.031667263	-2.966346996	0.254575659	-0.133733471	-0.228942201		0.782426815	-1.1365538
113	2.69918537	-3.968654044	-7.156062	1.045804706	-0.005884852	0.270327455	-1.409484132	-0.125300772	1.8634462
114	-3.029849013	-8.664272694	-9.736946	0.916436558	0.010547418	-0.201938716	-0.155081651	-0.275641758	-1.8036931
115	-3.968840572	-9.480387617							-1.1365538
116	2.963960305	3.149257247	-7.998726327	0.337762908	0.036555889	-0.228065868	0.61122743	-1.931260326	-1.1365538
117	1.508584442	-4.062523713	2.501319688	-0.224288477	0.244856403	-0.357963186	0.623341445	-1.890757382	-1.1365538
118	0.972790053	-1.525819165	8.639549481	0.349276772	-0.122063933	-0.363697784	0.046904232	0.076573866	-1.8036931
119	2.010266988	3.216618588	14.4617174	-0.613947163	0.037330675	-0.338251863	-0.323474322	-1.425758627	-1.1365538
120	6.939594709	5.218188479	-4.00339664	-0.163211336	0.001489375	-0.991646429	-0.529494754	-0.922469008	-0.1365538
121	0.573209057	-0.892285117	2.358663274	0.484127241	0.111961051	-0.134832855	-2.644513661	-1.582725015	-1.8036931
122				1.031561854	0.074520797		-1.875447679
123	-8.80081463	-3.468654044	10.843938	-0.308055294	0.085575148	0.063287455	1.402798534	0.48465721	-1.1365538
124	0.860325612	-2.836221475	2.843938	0.310475805	0.025196513	0.165903411	0.871699835	-0.820594153	-1.1365538
125	17.44676379	20.00525754	2.958320556	-0.058500735	-0.031238064	-0.493168819	0.364672034	-0.313112829	-0.1365538
126	4.894521343	-0.152605889	-1.555828428	0.387166095	-0.003817862	0.271281949	0.455634793	1.790908499	-1.1365538
127	-7.706537015	-8.605467411	-1.156062	-0.554793277	-0.042529909	-0.39190619	1.817859744	0.209940195	-0.1365538
128				0.623163612	0.064103113		-1.126313271
129	-0.055894776	0.341037247	-7.404482552	0.571507192	-0.052913185	0.03016055	0.833837527	-0.668567984	-1.1365538
130	1.841035719	1.076098275	-9.026994479	0.123430651		0.784213271	-0.13986989	0.68103602	-1.8036931
131	1.954605405	-3.871674081	-3.646404975	-0.347176026	0.039156394	-0.316437706	-1.18941051	0.867207063	2.8634462
132	-9.408144966	-5.322743809	-15.5567855	0.458024763	-0.001906107	-0.361351518	0.014318798	-0.587828182	-1.1365538
133	1.828639281	-0.527745525	-22.5382826	0.376818461	-0.094170801	0.391036628		0.298443766	3.8634462
134	6.858987619	8.574188767	-1.046349757	0.043331333	0.153677164	-0.326974475	-0.455458895		0.8634462
135	-3.174380102	12.17076809	-10.156062	0.279221286	0.179921876	-0.455540616	1.243185629		-1.1365538
136	1.246311958	6.389037151	0.943168487	-0.005320233		0.597355454	0.663608065	-0.278703459	-1.1365538
137
138	-7.672080243	11.16088972	-5.736946	0.367342516	-0.083784975	1.558464468	0.125296343	0.159408035	2.1963069
139	-0.836288747	-6.120058913					-0.60401143		-1.1365538
140	1.302113783	-0.473970152	-8.5382826	-0.065776535	0.009350674	0.340180349		-0.899266564	-1.1365538
141	-14.9089325	-2.706962657	4.247866409	-0.772517697	0.053230211	0.596554564	-1.035597793	-0.618787967	-1.1365538
142	-10.12810475	-14.61749056	0.215792984	-0.876172258	0.091693805	-0.171401872	0.842923311	0.005335917	-1.8036931
143	-9.623705454	-1.204068947	3.263054	-0.3830763	0.125810101	0.640396721	0.8981543	-0.256176478	-1.8036931
144	-12.89981755	-17.29521943	-11.5382826	0.30905911	0.168966776	0.498472012	1.292799714	-0.375493687	-1.1365538
145	-7.138737262	-17.28692548	-4.5382826	-0.074741427	0.1137958	0.298619339	0.281664472	2.070798656	-1.1365538
146	-6.690172908	-5.685052189	29.1729319	0.386438421	-0.130157304	-0.268821252	-0.084751428	-0.709116793	0.1963069
147	2.416502428	12.54812145	3.263054	0.2196471	-0.170171563	0.390240922	-0.989516628	0.219920017	2.1963069
148	-5.067367701	-14.42652907	-8.736946	-0.772738076	-0.042790296	-0.039411522	0.254312742	-0.292712143	0.1963069
149	6.679578509	2.533487063	-0.5382826	-0.563854618	0.008050542	-0.080944835	0.495608907	-0.901109001	-1.1365538
150	-0.626822281	1.279524628	-12.5382826	-0.662720161	-0.080620936	0.018470488		-1.249195449	-1.1365538
151	3.158627034	-1.016375167	6.4617174	-0.65514824	-0.146762675	-0.402949741		0.170534391	-1.1365538
152	3.846001442	4.498539263	-0.156062	0.120849602	0.216376963	0.404679405		-0.466514769	-1.1365538
153	5.420286463	0.579805221	2.4617174	-0.418209891	-0.020036522	-1.3060156		1.422866497	1.8634462
154	3.121935055	11.92071879	-14.5382826	0.978288379	0.04076629	0.357867824	-0.016263779		-0.1365538
155	-2.371730219	-9.544333407	-9.5382826	0.798886863	0.022519837	0.271136915	-0.688491513		-1.1365538
156	-0.752782663	-8.91953951	-9.736946	0.269749826	-0.096417979	-0.470387732	-0.562959847	1.294222556	3.1963069
157	14.90626503	17.89456432	2.906240689	-0.114057053	0.001505357	-0.254798833	0.393685318	-1.550016749	1.1963069
158	-3.142009155	-5.921922049	10.01469566	-0.36931028	-0.041856221	-0.622077309		-0.229850426	-1.1365538
159	-9.142009155	-13.42192205	9.014695662	-0.30335028	-0.241186221	-1.178147309			-1.1365538
160	-8.847110715	-5.017211893	-1.5382826	-0.307188396	-0.030531985	-0.384245993		-1.242985424	-1.1365538
161	0.623214725	-6.383189053	9.730033998	-0.630999602	0.016103656	-0.419848715	0.350735392	0.104353878	-1.8036931
162	5.196214359	-0.328862844	-0.5382826	0.511701677	0.05538451	0.50927229		-0.067453977	-1.1365538
163	-3.92436638	-8.432778173	18.01577458	-0.131843	0.050256219	0.165156307	-0.361385086	0.162633737	-0.8036931
164	4.561106227	-5.887200472	12.263054	0.414966534	-0.002581743	-1.082857783	0.973520827	-0.480581528	-1.8036931
165	-1.221756976	-7.255792253	0.396854048	0.220537192	0.067176815	0.18821265	-1.822011843	0.875978128	3.1963069
166	-9.104247926	-22.79819726	-2.156062	0.789075604	-0.000113688	0.343451451		1.50035861	-1.1365538
167	5.995266108	-1.973034842	7.843938	0.210699867	0.010392547	-0.019391028	0.575355617	-1.85693357	-1.1365538
168	-3.416136576	1.921186448	5.843938	-0.330556221	0.024141087	0.021333169	1.201111826	-0.83441229	-1.1365538
169	-6.658158945	-6.246193921	0.843938	0.66018429	-0.046208169	-0.258675653		0.501397946	-0.1365538
170	1.414864563	-0.528777981	-17.6795275	-0.589815668	0.010673749	-0.101303421	0.918750947	1.408828201	-1.8036931
171	-5.056486473	-17.5899963	-12.736946	-0.56193123	-0.01613899	0.4573651	0.853842158	0.966108416	-1.8036931
172	-8.677976315	-16.49557216	-8.927261366	0.325650674	0.040615045	0.01393313	0.548340754	0.320875219	-1.8036931
173	-4.184104282	-3.195517853	18.84909257	-0.510471966	0.012818174	-0.423010304		-0.135101198	-1.8036931
174	-0.619907146	-1.816826177	2.081368464	-0.432967449		-0.350087505		-0.616562594	-1.1365538
175	-0.487769943	-5.204724216	-9.5382826	0.329164527	0.047838109	0.942308591	-0.72484742	0.70772285	2.8634462
176	-7.123369239	-5.707800633	-2.5382826	-0.0433407	0.08466732	0.144473904		-0.085794824	-1.1365538
177	6.725917416	-4.377789764	-3.5382826	0.534886684	-0.027688964	0.692565355	-2.597988092	1.491011961	3.8634462
178	7.186824045	2.276043971	3.196651582	-0.315539645	-0.060104454	-0.618310155	0.19395773	-1.541943338	-0.8036931
179	2.677822122	0.700867432	30.4617174	-0.309432184	0.011916632	-0.265613422		-0.071683143	-0.1365538
180	-9.986954796	-7.675461595	18.4617174	0.045898958	0.093215103	-0.120712535		-0.344464241	-0.1365538
181	-7.662441749	-3.96437183	-0.5382826	-0.504839003	-0.157304749				-0.1365538
182	-6.595920937	-12.81963359	0.843938	-0.453273255	-0.035471364	-0.392186193		-0.674078247	-0.1365538
183	-1.82289632	-9.927400449	-10.41295814	-0.142514522	0.0863129	-0.121360388	0.498413413	1.386850247	-1.1365538
184	1.61420535	4.768317507	6.777749458	0.320125783	0.072494005	0.27100752	1.577208559	-0.040397321	2.1963069
185	0.757644017	-6.62606702	11.4617174	-0.467222892	0.082202377	-0.001148267	-0.46002587	0.297848372	-1.1365538
186	-4.430771097	-17.43464155	5.4617174	-0.43399689	0.021591901	-0.000782552	0.089954976	-0.32588625	-1.1365538
187	-4.658328893	-9.334548023	-7.5382826	-0.046691845	0.03712477	-0.170683499		1.367902439	-1.1365538
188	-7.645319201	-4.936935745	-3.994829024	-0.165499514	0.092943348	0.781482865		1.97889412	-1.1365538
189	1.537624341	4.321560572	0.843938	0.16065883	0.161628478	0.694931807	0.201854801	0.95094361	0.8634462
190	8.372143971	12.17645326	-17.156062	0.470738105	0.216499557	0.603721052	-1.690059622	1.79816166	-1.1365538
191	-0.145896647	16.19891394	2.263054	0.647058346	0.167390515	1.045865193	0.854977457	0.968160671	2.1963069
192	-7.992979475	-13.87409299	-3.898595278	0.048154721	-0.056105295	0.508373067	2.266290799	1.121112947	-1.8036931
193	-0.312152685	-0.564332545	12.33835093	-0.240991422	0.120859658	-0.255944309	1.596002554	-0.803676569	-1.1365538
194	-2.179724304	-7.386907393	12.92993056	-0.143798939	-0.061549912	0.878106813		-0.296813042	-1.1365538
195	-7.099724999	-4.035571811	10.4617174	-0.117463482	0.002880822	-0.842178202	1.240068176	-0.283454916	-1.1365538
196	-2.717491192	2.270297183	-4.180560401	0.281547712	0.059052914	-0.053995148	-0.575506733	-0.253894625	-1.1365538
197	6.583637932	6.607174975	12.2917766	-0.266261665	0.029044136	-0.198216978		0.007706544	-1.1365538
198	0.375712501	-0.271565473	-17.4759177	0.467655029	-0.105459725	-0.045433009	-1.559398498	1.910666797	-1.1365538
199	-5.575427867	-7.939203809	4.263054	-0.035010971	-0.113581041	0.076698848	-0.435263958	1.052126772	3.1963069
200	5.815882724	6.532370296	-17.736946	0.761314998	-0.047105481	0.845677482	-0.957648807	2.59232628	2.1963069
201	5.946707092	8.465084771	12.26817876	0.233140947	-0.004634799	0.304740537	0.056382222	1.275811782	1.1963069
202	6.536249462	7.498681055	-3.304473349	0.382397359	0.060432112	0.631162233	-0.736392391	0.099872129	2.8634462
203	20.15092917	23.34240685	-20.45201395	0.793491183	-0.052590248	0.633754162		1.332317731	-1.1365538
204	-5.346764492	-4.818586237			0.015098556	-0.31920215	-0.007231104		-1.8036931
205	-1.738179903	1.416337995			-0.080763317				-1.1365538
206	-2.593956288	-1.579956317			-0.030248899	-0.679163633	0.580258187		2.1963069
207	-6.143659409	-11.3249497			0.045874152				-1.1365538
208	-4.606685953	-12.24926455							-1.1365538
209	1.225917416	-2.377789764	-13.5382826	0.129426684	0.078511036	0.388655355	-0.102627909	-0.198675626	-0.1365538
210	6.67262406	8.428380223	3.129948964	0.143971864	0.028128833	-0.456930047	0.371433267	-1.048700136	-0.1365538
211	0.739798786	0.177945259	-9.736946	-0.644543709	-0.094996489	-0.739980798	1.182103802	0.414481363	-0.8036931
212	2.437154423	9.294406943	-3.799664991	-0.855966955	0.101813305	-0.27110297		-0.628347339	-1.1365538
213	-6.059326248	-8.77983734	0.843938	-0.514576148	-0.124259777	-0.30247952	1.38100793	-1.533951022	-1.1365538
214	5.232230618	4.877641119	-5.122639275	-0.266637608	-0.094071943	-0.730743178	0.601295386	1.716912161	-1.1365538
215	3.964014092	-3.030535744	2.263054	-0.450729612	0.012414469	-0.076142616	0.141168775	-1.18750823	-1.8036931
216	-2.974827429	-7.359079293	-4.889070592	0.245810897	-0.068191218	0.729709045		1.134573568	3.1963069
217	10.14243348	6.612144259	3.4617174	0.550267574	0.035660604	1.294318407	-1.786341736	0.434516337	2.8634462
218	2.295606259	6.505061168	2.4617174	0.580219419	0.085930107	0.520856203	0.465010753	0.211784852	-1.1365538
219	-0.127586103	-3.698202311	13.4617174	-0.219466639	-0.008172565	0.377241333	0.892825199	-0.60555994	-1.1365538
220	5.176254876	17.07234801	5.4617174	0.152260649	-0.00210218	0.273764179	-0.097706893	0.695509041	-1.1365538
221	2.044805717	-0.297828187	7.4617174	0.074096258	0.073660817	-0.180115998	-1.021668923	0.752478173	-1.1365538
222	13.18987668	13.24283815	-0.555614552	-0.134897759	0.036837559	1.947251357	-1.10747709	1.507810984	3.1963069
223	9.869527812	7.581695615	3.958412586	0.139541144	-0.075669965	0.52288171	1.014289803	-1.242636388	2.8634462
224	-9.770305883	-6.975643604	-8.156062	-0.474665746	-0.080382274	0.317711928	1.894712249	0.429159689	2.8634462
225	-5.199548412	-0.21786661	-1.5382826	0.229575749	0.089504433	0.094524143		-0.497775965	-1.1365538
226	-0.699548412	0.78213339	-4.5382826	0.165035749	0.094624433	0.157544143		0.20891342	-1.1365538
227	9.904383356	10.96190634	-8.465038005	0.792912333	0.000779474	0.073022342	-0.045607534	0.261502433	2.1963069
228	-2.880720774	-5.206496252	0.4617174	-0.013470761	0.017832992	-0.305866724		-1.806808304	1.8634462
229	5.197575986	12.85361957	1.263054	-0.251759934	0.081071498	-0.600683482	0.231277301		0.1963069
230	-9.444294655	-12.61683777	20.843938	-0.234462094	-0.104238326	-0.589514506	1.145368336	-1.309250413	-1.1365538
231	1.747217337	-4.263079485	9.806231486	-0.486441865	0.112811321	-0.157507732	1.450870217	-0.625149013	-1.8036931
232	-3.752782663	-6.263079485	9.806231486	-0.227581865	0.132611321	-0.042677732	1.354511289	-1.545682881	-1.8036931
233	-3.891041458	-11.89715344	2.020231015	0.225757592	0.072401837	-0.044069372	-0.746628307		-1.1365538
234	10.98980294	22.80320065	-12.156062	1.065534239	-0.006677765	1.063311267	-0.79122186	-0.315742223	3.8634462
235	7.509402147	13.55379735	-5.627141727	0.150999899	0.072144825	0.931781894	-1.005328947	0.412152226	2.1963069
236	5.012650275	21.52733885					-1.831519056		3.8634462
237	-7.527311025	0.81102694	-3.156062	-0.05722185	-0.033181752	0.71045061	0.46791907	1.665831099	2.8634462
238	13.04081924	15.07086217	5.263054	0.093545508	-0.010087162	0.681860849	-0.359878263	1.476207487	2.1963069
239	15.51608895	25.68679149	9.025085388	-0.136390081	0.127703599	-0.063132606		0.341968671	-1.1365538
240	-0.742754006	6.692928735	-9.922620869	0.191597098	-0.055762558	0.598005951		1.077689351
241	8.731761307	2.484106591	0.896502127	0.033728952	0.007880076	0.976024329	1.134425078	0.152295432	1.8634462
242	9.531957027	11.6641476	8.4617174	0.186659993	-0.028485857	1.310158907		1.273789922	2.8634462
243	4.567167593	6.895394015	-9.208177389	0.611714026	-0.010749648	0.451669803	-0.302456211	1.043585048	1.8634462
244	9.308262979	10.07375097	-11.156062	-0.089268322	-0.083062514	-0.589663217	0.371010587	0.349171196	2.8634462
245	3.064924946	-0.254300248	-0.736946	-0.523397804	-0.06750819	-0.662000704	1.61462722	-0.070892324	0.1963069
246	-1.19115742	-4.968942813	5.944431463	0.122747535	-0.099478759	-0.651885435	0.386779186	0.102714074	-1.8036931
247	-4.489733012	-3.783381412	-10.5382826	-0.516307163	0.016100675	0.641288137	1.22247094	-0.463879708	-0.1365538
248	0.11657973	-3.219170991	8.4617174	-0.381616534	0.07610715	-0.564674878	-0.729190947		-1.1365538
249	-1.878631708	-3.889646593	6.024993358	0.097318071	-0.00934892	0.067012524	0.985240538	-0.487130821	-1.1365538
250	-7.171074968	-12.90621566	-2.5382826	0.288679278	0.034704438	-0.02700552	-2.061906245	-0.769665167	-1.1365538
251	4.25009885	9.348583502					-0.742509629		1.8634462
252	-0.884616516	-3.635010073	-1.736946	-0.00922488	0.028058269	0.389540721	-0.262096613	-0.087624498	2.1963069
253	-0.972489459	-0.530723358	-5.156062	-0.362452972	-0.007840727	-1.314930276	1.689273534	-1.787539334	-1.1365538
254	-2.897060827	-12.78254469			0.054801282				-1.1365538
255	-5.099724999	-14.03557181	8.4617174	-0.117463482	-0.082159178	-0.339108202	-1.575005294		0.8634462
256	6.73986978	2.620160223	-1.275807261	0.212821343	-0.079368801	-0.25501785			-1.1365538
257	-1.133588558	-6.891455425	-4.755754804	0.102850233	-0.167521305	-0.274370308	-0.113852441	0.633637467	-1.1365538
258	-1.718816294	-4.421702433	-4.571164557	-0.35128643	-0.138180539	-0.606897475	-0.045813743	1.492353556	-1.1365538
259	3.359270166	6.621749439	-10.90919888	0.100234315	-0.061032437	0.519743883	0.692184429	1.636089601	2.8634462
260	-0.410939848	0.169749343	-8.561547841	-0.87358942	-0.069969722	0.160167384	0.621755495	1.119833344	-1.1365538
261	-4.396064457	-7.360058433	-11.16645743	-0.199333892	-0.015170884	-0.24077627	1.098912971	0.12818701	0.8634462
262	-3.533437174	-9.613702049	-6.961768713	-0.487257594	-0.032354907	-0.745037105	-0.154850271	1.158810049	-1.1365538
263	0.087014677	-5.911236769	-4.247325233	-0.815596996	-0.075036503	-0.808214819	0.87281873	0.385018192	-0.1365538
264	11.60657745	1.523421086	-1.5382826	-0.185565336	-0.079104518	-0.332726192	1.350460465	0.413089196	-1.1365538
265	-23.95519428	-24.79782819	0.4617174	-0.218043742	0.058230817	0.360634002	1.559489059	-0.376984162	-1.1365538
266	-12.0760282	-15.53035429	-14.5382826	0.130933188			1.216936144	0.922514539	-0.1365538
267	-1.693739179	2.320157607	17.4617174	-0.818775097	-0.23439462	-0.24649206			-1.1365538
268	-9.193739179	-15.67984239	1.4617174	-0.595625097	-0.13972462	-0.84225206		1.721269188	-1.1365538
269	2.830997208	0.12742776	-19.5382826	-0.179018352			0.834675076	0.581527045	1.8634462
270	-8.801767533	-0.014963041	3.638470565	-0.723502025	0.002123783	-0.070527981		-0.36216554	-1.1365538
271	-9.929203141	-0.980024402	-6.156062	-0.455049992	0.03830449	0.386863211	0.385687603	0.461549889	-1.1365538
272	-7.422214759	-10.89661734	0.4617174	0.010694063	-0.022581258	-0.402119956	-0.962505543	0.949817866	-1.1365538
273	-4.12142386	-1.824333025	3.076606121	-0.121691073	0.01252828	0.327602851		-0.475381691	-1.1365538
274	1.393314047	3.250735455	-4.875770449	0.335378634	-0.069607274	0.308286037		1.111958726	-1.1365538
275	25.26515103	27.89928246							-0.1365538
276	4.894735376	1.991918774			-0.006310905	-0.079117264		-0.823000991	-1.1365538
277	-1.616440277	-5.024449565	-4.407981919	0.574761734	0.023671714	0.623685648	-0.885824449	1.69212013	3.1963069
278	4.158627034	11.98362483							-1.1365538
279	4.997274157	7.931119423	0.652665564	0.499289411	-0.040447892	-0.005456303	-0.522181686	-1.750790449	1.8634462
280	0.13527589	-3.202634241		-0.535736935	0.010982015	-0.323311981		-1.972936584	-1.1365538
281	-5.635503524	-0.761576006	11.4617174	-0.607770603		-0.779527191		-1.69653602	-1.1365538
282	-1.191821845	0.367886207	4.881350058	-0.072517947	-0.018391226	0.42449595		0.126873825	-0.1365538
283	-10.37986144	-13.01102509	-0.765065614	0.269462966	-0.045764113	0.070894145	-0.565957334	-0.529758838	0.1963069
284	-2.63375698	-5.74582485	10.4617174	-0.581156186	-0.111176782	0.042738774		-1.020054043	-1.1365538
285	-12.10955723	-6.264278241	23.11470487	-0.172695035	0.002022056	-0.119882244		-0.34319826	-1.1365538
286	2.734966337	12.04420831	5.263054	-0.382756668	0.214542441	0.112204494	0.021984448	-1.532763525	-1.8036931
287	-14.80613296	-14.53682474	-9.751176521	-0.112089782	0.100906576	0.535235522	1.754176454	0.025480019	-0.1365538
288	-10.28799698	-11.6705784	1.115569905	-0.292163194	0.015219647	0.994822657	-0.086007992	0.345977021	3.8634462
289	-9.010197059	-10.84915354	-9.632117946	0.273761165	0.095361535	0.853961267	0.137373785	0.845728448	2.8634462
290	8.853108089	8.375523559	5.263054	0.051292641	0.017824295	-0.310060621	-1.168794111	-1.071217804	3.1963069
291	-2.831242682	-6.105045217	0.581322449	-0.432943728	-0.045884428	0.470202266	2.258101851	-0.657313406	-1.1365538
292	2.305757596	-7.461295413	0.4617174	0.286523607	0.036374479	-0.706030346	1.500962757	-0.751901105	-1.1365538
293	-1.431625307	-6.440285021	9.011012235	-0.809155106	-0.104763224	-0.170466591	-0.867286366	0.939662956	-1.8036931
294	-2.388847877	-8.270195873					-0.355158284		-1.1365538
295	-1.416362068	-6.73789998	1.843938	0.154275965	0.024874836	-0.052126978	-0.395535881	-0.587626764	-1.1365538
296	6.814702789	-0.944239876					0.006207383		0.8634462
297	-1.968042973	-6.835852404	-1.5382826	-0.312330007	0.015724143	-0.810111093	-0.5590657	-1.901516456	-1.1365538
298	-5.28355439	-5.793106877	2.787182114	-0.281164483	-0.100915938	0.127501089	0.105239046	-1.075789161	-1.8036931
299				-0.444826265	-0.066804753		-0.328796496
300	-5.841838458	-3.001460737	15.4617174	-0.499980398	-0.108703037	0.239376205	-0.382380611	-0.490514778	-1.1365538
301	-5.009636638	-1.638923216	7.263054	-0.212702056	-0.087106584	0.111238861	0.779031304	-0.658792602	-1.8036931
302	1.624377868	0.046510115	-4.217764289	0.735101135	-0.081623735	0.643805471	-0.230954839		3.1963069
303	8.819929775	16.85165992	-8.5382826	0.073208537	0.092576338	0.005153685	-0.790938767	2.081046957	3.8634462
304	0.238709559	-3.625976545	-8.066356199	0.580305222	-0.106540652	-0.235176871	1.166740449	0.565289402	-1.1365538
305	-9.147740842	-1.393264257	-2.918723566	0.786179879	0.008613498	0.786575813	1.112352207	-0.04560605	-1.1365538
306	-3.168766865	-2.622990603	6.4617174	-0.338537855	0.049420237	-0.135065747	1.019421488	-0.638537192	-1.1365538
307	3.988508053	0.416105727	18.64314088	-0.383527286	0.016429	-0.02893055	1.177020389	-0.263449986	-1.1365538
308	-0.289355089	11.77506483					-0.138313684		-1.1365538
309	-0.765105948	-1.202115454	9.4617174	-0.469053908	-0.014039751	0.332184525	-0.703099526	0.720665508	-1.1365538
310	-4.251146116	-2.171408093	3.229987983	-0.398900889	-0.060440125	-0.375325608	-1.281732907	-0.99691902	1.1963069
311	-2.456682839	3.255947186	-12.5382826	0.001691071	-0.117993962	-0.733905722	-1.108865374	1.252658152	2.8634462
312	3.565026819	0.922023174	9.4617174	-0.294120702	0.094004412	0.499926601	1.075796643	-1.439079232	-1.1365538
313	-5.803785641	-1.828862844	7.4617174	-0.262938323	0.05016451	0.24285229	1.015278314	-1.302165711	-1.1365538
314	-0.511641256	-2.776859507	-6.5382826	0.225205746	-0.008359509	1.066444831		1.066129828	2.8634462
315	-3.011641256	-1.276859507	-2.5382826	-0.180264254	-0.048249509	1.045274831		0.626879274	1.8634462
316	-1.447609832	5.549249315	-1.312827089	-0.278352157	-0.063943113	0.749087607	-0.034885448	-1.541890852	1.1963069
317	4.220302902	3.170408191	-2.936907898	-0.10811332	0.004163035	0.781429095	-0.137984627	0.155204677	-1.1365538
318	12.16993462	16.44816157	-12.76070121	0.801669424	-0.029772611	0.620003112	-1.065032637	1.216883958	1.8634462
319	14.5910675	14.79303734			0.037150211		-1.165768598		3.8634462
320	-2.184247896	-2.102086401	-7.09960057	0.152493924	-0.159452624	0.119975046			1.8634462
321				-0.627516034	-0.014466535		0.506144159
322	3.419636326	7.435057379	-5.750870615	0.589923531	0.003751577	-0.608402399	-0.872575234		3.1963069
323	10.31981635	13.69884637	-0.284466907	-0.384847576	0.138617426	0.380650825	-0.376249955	1.986531078	1.8634462
324	-4.586372755	18.19304115	-6.156062	-0.177301053	0.230544656	0.294577371	-0.719694244	1.755707841	-1.1365538
325				-0.696454191	-0.017873708		-0.372709005
326	0.245295102	-3.417955088	-5.156062	0.059391757	0.168934478	-0.014893903	-0.391762091	0.89406297	1.8634462
327	-2.742754006	-1.969958425	-1.156062	-0.225437601	0.039518142	-0.153964049	-0.177749395	1.130699431	-1.1365538
328
329	-5.593734966	-6.653369991	9.263054	-0.561604818	-0.099803943	-0.210658833	-1.482560624	-1.228369014	-1.8036931
330	-10.77993666	-18.34740422	9.263054	-0.443253394	-0.079813617	-0.441943653	1.046499836	0.290788099	-1.8036931
331	-12.79540545	-20.01655662		-0.728426407	-0.154040773	-1.094845955	1.48128601	1.212796708	-1.8036931
332	-8.237454031	-8.748065789	7.815756172	-0.50966976	0.015711285	0.516153091	-0.607173947	-0.0272531	-1.8036931
333	2.553463988	1.012705997	22.263054	-0.539644971	-0.094283988	0.052935169	0.706472839	-0.311548457	-1.8036931
334	6.88160003	7.190680671	-1.913869193	-0.19479286	0.079095389	0.543603844	-0.376819077	-0.103057132	-1.1365538
335	9.244305377	8.939915437	1.4617174	-0.476495425	0.036586064	-0.75840928		-0.535270889	-1.1365538
336	-3.772765578	-5.227464932	-1.5382826	0.112953481	0.109171321	1.936082434		-0.235261301	-1.1365538
337	-8.895426056	-10.31115204	-7.736946	0.40547945	0.018976915	0.861214953	-0.813500451	0.429618559	0.1963069
338	0.100182446	-8.300223265	20.45750153	-0.333086892	0.119326076	0.695072012	0.787833165	-0.307018146	-1.1365538
339	-2.386129304	-6.762689025	0.481313246	-0.647036997	0.075810831	0.001408673	-1.227407412	0.319299095	-1.1365538
340	2.698232467	-5.014963041			0.041343783	-0.269657981	0.040264448	-0.84908138	2.8634462
341	4.509959885	1.499660195	-1.027086509	0.340882818	0.00130925	0.704421628	3.064052128	-1.5534886	-1.8036931
342	-2.888117798	1.904967637	-0.5382826	-0.628240169	-0.15683309	-0.045306245	0.049083535	-0.873495086	-0.1365538
343	1.019121433	-7.650112117	2.4617174	-0.705328079	-0.047379018	0.05971268		0.003837564	-1.1365538
344	1.751009109	6.14933175	17.843938	-0.375898412	-0.075430362	0.108121567	0.46407999	-0.400664864	0.8634462
345	6.868778077	7.357030083	8.882428974	-0.380606838	-0.082894031	-0.444910127	0.919938296	-1.035902409	-1.8036931
346	-2.351655866	11.43292588	-17.5382826	0.349376503	0.082411939	1.218345541		0.410720854	3.8634462
347	-14.86015128	-10.54125699	27.4617174	-0.58484829	-0.139405233	-0.076622732	1.369503063	1.521974709	-1.1365538
348	-9.046937901	-10.64394906	33.60504213	-0.305155431	-0.061744529	0.048640685	0.43395673		-1.1365538
349	-4.30900755	0.64839644							0.8634462
350	-5.472344947	2.651472857	-1.5382826	-0.332393496	-0.048514303	-0.298192714	1.439249166	1.606212603	-1.1365538
351	1.219437435	-4.699506692	-6.5382826	0.106232282	-0.008670824	-0.121211991		1.555672296	-1.1365538
352	6.949375406	-3.661663932	4.263054	0.05721077	0.022744452	-0.03248082	-0.129949149		-1.8036931
353	-1.922568177	-9.471542847	11.263054	-0.434270286	0.003248679	-0.536935527	0.256634851	-1.769516955	-1.8036931
354	-2.676358789	-13.68766868	5.4617174	-0.665932568	-0.109266894	-0.379465677		-1.327468151	-1.1365538
355	-9.578453886	-14.15272088	30.4617174	-0.723847453	-0.10616023	-0.160789942	1.362082807	-1.305360549	0.8634462
356	-2.432020866	-9.384311669	-3.156062	-0.776689755	0.001557573	0.431143295	-0.326762853	0.454285968	0.8634462
357	-1.540702463	-2.274152161	-10.156062	0.023506151	-0.018991015	0.620480905	-0.567400241	0.491884628	0.8634462
358	6.181621857	1.992983039	10.85373307	0.203207063	0.083434325	0.657875568	0.027517384	0.303667717	3.8634462
359	2.521675187	-9.45448731	11.263054	-0.710264068	0.08282191	0.165362249	1.468414773	-0.436408817	-1.8036931
360	-1.566118716	-0.422803541	5.4617174	-0.448712219	0.078496006	0.431947145	0.716011896	1.160935115	0.8634462
361	6.327919757	4.896153539	-7.72715093	0.226197063	-0.109795675	0.873604468	-0.798189296	-0.437275067	3.1963069
362	10.09464038	0.179431097							-1.1365538
363	-1.266218023	-2.430629827	6.843938	-0.082101455	0.110634312	-0.601366122	0.361786627	-0.791997707	-0.1365538
364	-4.962375659	-1.134413761	15.18691302	-0.180310878	-0.092972222	0.366491807		-0.348460477	-1.1365538
365	8.848437889	12.06668192	-23.0511121	0.933592489	0.012544515	0.519791044	0.173983683	0.628771552	0.8634462
366	12.09323037	5.433861187	-11.156062	0.439294336	0.010591337	0.461299138	0.100375751	-0.536492902	3.8634462
367	1.198841805	-3.078147485	-6.979647139	-0.420074066	-0.000337587	0.197409605	0.733382831	-0.951541864	-0.8036931
368	5.604746931	10.80257264	3.829737295	0.010580521	0.080514649	1.234053331	0.519747185	-0.042900069	-0.1365538
369	6.219525173	0.870134271	30.87259838	-0.383788142	-0.016854285	0.200487798	1.210040692	-0.391315023	-1.1365538
370	4.768292736	2.10739439	-6.156062	0.327571078	0.042915479	1.020655651	-1.082428344		3.8634462
371	2.300409192	15.56191427	11.84906276	-0.288739053	0.050015201	0.557341637	0.544496371	-0.034129457	-1.1365538
372	13.23405793	12.88577099	-12.5382826	0.293088934	0.046606422	0.829851052	-0.12726439		-1.1365538
373	4.878943517	7.916865251	29.50638794	-0.208834693	0.019950117	0.421346102	0.685087523	-0.379475922	-1.8036931
374	-6.361151408	-8.868175357	12.73955868	-0.006178409	0.092916498	-0.64260247		-0.038878498	-1.8036931
375	2.63984872	0.45874301	17.4617174	-0.48953829	-0.046665233	0.020307268	0.310745056	0.064324779	0.8634462
376	-9.12950557	-8.53426743	-2.5382826	-0.079869799	-0.006474107	-0.403820033	0.635001467	0.542221271	2.8634462
377	4.664575125	1.051010255	10.843938	-0.066210328	0.07865712	0.2060772	0.917954056	0.200974972	-1.1365538
378	12.20872883	9.699386275	2.782419771	-0.209580222	-0.020614696	0.731130058	0.139767719	0.79250995	1.1963069
379	-5.925513064	-3.509975777	15.53465609	-0.362491907	-0.12206964	-0.259641095	1.970105126		1.8634462
380	-7.49968325	1.167224013	7.4617174	-0.324208323	-0.038532363	-0.197412858	0.642395353	1.169038605	-1.1365538
381	7.972619704	14.87698227	12.25272078	-0.369479099	-0.046297107	0.177304865		0.510127476	-1.1365538
382				-0.361040022	-0.073797176		-0.943970137
383	-11.4307711	-8.882798593	18.40511576	-0.097511654	0.028291201	0.096907448	-1.666645163	0.113902514	-1.1365538
384	-1.65720483	1.010516319	15.97183458	-0.226046407	0.086828853	-0.483057801		-2.120180256	-1.1365538
385	-4.267610144	5.925961315	-2.122241339	0.108868836	0.086001625	0.14826303	-0.027981739	2.716105129	-1.8036931
386	-18.69060813	-11.94862067	13.4617174	-0.373865285	0.025758506	-1.136749337			-1.1365538
387	-7.699548412	7.837858815	17.86230069	-0.362044363	-0.133706267	-0.092675857		-1.59115781	-1.1365538
388	12.43715442	11.02034467					-0.887069078		-0.1365538
389	10.68611808	14.62304696	-4.5382826	-0.370051591	0.042023	0.050683941	0.650446185	-0.450427925	-1.1365538
390	9.129981823	12.28235206	-13.4901127	-0.229785246	0.010787883	-0.442387051			-0.1365538
391	1.169514058	-3.977883295	-19.5382826	1.252163249	-0.010093319	0.208907119	0.87449864	0.469519371	-1.1365538
392				-0.895294343	-0.125613553		0.550466081
393	4.883097667	6.390520862	6.4617174	0.291095481	-0.059800023	-0.813313101		0.321414708	-1.1365538
394	-2.276633888	-2.889866209	12.61085358	0.168466565	-0.055282496	-0.210648207	0.984103261	1.098219742	-0.1365538
395	9.756798688	8.094719651	20.843938	-0.066254066	-0.003615132	0.174630021		-0.285054051	-1.1365538
396	1.446763786	2.505257535	-10.04167944	0.178829265	0.063251936	1.559321181	-0.141683555	0.406741465	2.8634462
397	3.830997208	-0.938305345	-5.947297624	-0.189840244	-0.031963355	0.233992538	1.40785424	0.342964905	-1.1365538
398	0.768292736	10.60739439	6.843938	-0.550148922	0.012985479	-0.064704349	1.15510076	-0.010427848	-1.1365538
399	0.403327131	0.796580165	-5.5382826	-0.262139018	-0.013280419	0.547224364	-1.0725393	1.149094358	1.8634462
400	-8.52529522	-7.293447389	9.4617174	-0.296689336	-0.082958059	-0.342027535	-1.196366207	0.114591491	-1.1365538
401	4.444105224	5.910652816	15.4617174	-0.585486263	0.095057515	0.21568055	0.98314522	-0.184239942	-1.1365538
402	-8.982704879	-6.992832957	20.97767583	-0.231272803	0.058296912	0.040400881	0.494632702	0.546342361	-0.8036931
403	-6.568907312	-7.260173041	-16.156062	0.843524097	-0.046451887	1.02268484	-0.203312393	0.489851959	1.8634462
404	-5.406769627	-11.49496208	-6.455819225	0.484224378	-0.258459363	0.631679138	-0.966474712	1.025996076	0.8634462
405	1.290578762	-1.199675425							-1.1365538
406	0.033633072	4.562673795					0.376039376		-1.8036931
407	-6.4853081	-8.88655136	-6.5382826	-0.333148169	-0.063198305	0.156982657	-1.840348656	-0.502850094	-0.1365538
408				0.150897188	0.031760575		-0.986463355
409				-0.198095002	-0.002405481		-0.869226183
410	15.34521	5.678126716	-10.5382826	-0.392111077	-0.212208977	0.381674566		-0.305153282	0.8634462
411	0.407896185	6.309254904	14.4617174	0.270897424	0.056501794	0.393868229	0.033684412	-1.909447435	1.8634462
412	-23.05305877	-16.68307251	10.21462204	-0.351086405	-0.10202857	-0.006680391	-1.223739912	-1.34161826	-0.1365538
413	-7.13230794	-5.236226528	17.4617174	-0.201245915	-0.014238887	0.185473102		-1.694269411	-1.1365538
414	12.50689792	17.17292778	-10.82833108	0.641630651	0.099423003	9.12E-05	-0.530767989	0.491107067	1.8634462
415	6.52334354	12.13879812	6.4617174	0.14978398	-0.034262526	-1.167852629		1.687430105	-1.1365538
416	-0.283517407	-7.217428321	4.924027085	0.576245625	0.082590618	0.50294557	-0.563723143	1.597631322	3.8634462
417	-3.049815571	-7.175565665	-10.78061562	0.342392378	-0.006065416	0.705680547	-1.103450838	0.917651045	1.8634462
418	19.22633406	18.57511914	-6.304381319	0.667828779	-0.073815953	0.340367373		0.544096582	1.8634462
419	8.763696656	12.00662714	-10.08921084	0.061456507	0.078491343	1.399826603		-0.847218929	3.8634462
420	-0.86007796	-0.457427841	-3.43200751	-0.076838004	0.003055224	0.097984568	0.041940016	2.164364646	3.8634462
421	-10.45323329	-14.68542899	-15.156062	0.712622165	-0.002720339	1.181866729			2.8634462
422	-13.61504592	-12.66011274	-12.56059077	0.215007755	-0.012283437	0.118081796		0.917867423	3.8634462
423	-9.899080563	-11.66624999	3.387115486	0.373758135	0.056241321	-0.067786632	-0.898006381	-1.011484703	2.8634462
424	-12.89342255	-18.97657891	-13.5382826	0.455394664	0.079265482	0.235553808	-0.009791017	-0.006778181	-1.1365538
425	7.225917416	12.18953069					-0.419203788		-1.1365538
426	11.27011772	12.09201231	-8.5382826	-0.496159619	-0.01468025	-0.073424592		0.672174506	-1.1365538
427	9.793462985	1.889476383	6.153668649	-0.146734917	0.011789391	0.42705381	-0.737109207	-0.523655247	-1.1365538
428	0.581594592	-6.467349663	2.843938	0.124365668	-0.086948649	-0.500576653	0.020040553	0.637906221	-1.1365538
429	-2.780474827	-4.629865729	-15.12740162	0.964281858	-0.068614285	0.210007798	-0.604610619	-2.119053654	3.8634462
430	1.270117719	-4.407987695	2.4617174	-0.170739619	0.03518975	-0.634574592	-0.917970832	-0.7416494	-0.1365538
431	0.909288337	4.054455743	30.4617174	-0.22557441	-0.092277544	0.539699254		-0.348768915	-1.1365538
432				-0.180806576	-0.064065887
433	-3.638223585	-5.294086017	7.509795274	0.239514678	0.012168976	0.292456329	0.797346811	-1.721734931	-1.1365538
434	-10.85425044	-6.579748862	-3.5382826	0.460740103	0.035063649	0.029238626	2.096034772	-0.232587778	-1.1365538
435	1.020364768	2.449332302	-3.736946	-0.307118758	-0.041815769	-0.710980682	-0.366968791		-1.8036931
436				-0.087754622	-0.054007256		-2.530031101
437	-5.048275413	-2.607564801	-5.52725437	0.224546421	-0.118089736	-0.060541318	0.689341088	-0.228794329	-1.1365538
438	-7.668766865	-13.1229906	19.4617174	-0.836377855	-0.074879763	0.033964253		-1.255761113	-1.1365538
439	-7.854250438	-6.172606849	11.53846136	-0.56013872	0.005712949	0.413128626		0.188376083	-1.1365538
440				-0.217492894	0.081459842		-0.080798892
441	1.00133941	-3.656934305	3.172625991	-0.472847947	0.004148013	-0.050662733	1.817152823	-2.0561002	0.8634462
442	-2.916136576	-7.578813552	-16.156062	0.528103779	0.091531087	0.002873169	0.308667697	1.541204621	-1.1365538
443	-3.844647587	-5.029537505	-8.160553959	0.705375719	0.033230839	0.471210192	-0.99260667	-0.200861806	-1.1365538
444	-2.669397675	-10.16253165	-2.812781074	0.297576168	0.000974395	0.689826525	-0.899243701	0.511043981	-1.8036931
445	2.635967211	-0.802390442	10.263054	-0.602338655	-0.056179167	0.262956181	0.380806829	-1.062565827	-1.8036931
446	9.900275001	9.964428189	3.4617174	-0.426193482	-0.033089178	0.211961798	-0.17726389	0.266463951	-1.1365538
447	-1.186069031	7.342236003	0.287044069	-0.333080075	-0.026056448	1.448064732	0.036866176	0.146304843	-0.8036931
448	4.585870711	0.395613631	8.205962392	-1.169957928	0.075537248	-0.181421596	2.049600235	0.848339001	-1.1365538
449	3.777330019	3.515723199	3.28215988	-0.012401573	-0.089059259	0.06092768	-0.123531757	-0.239376624	-1.1365538
450	-7.977854761	-13.50290816	-13.67108173	0.339750978	-0.015591445	-0.004707155	0.818292178	-1.917359795	-1.1365538
451	-6.729882281	-10.77474391	-1.209134459	0.08718923	-0.01176095	0.135995408	0.803893119	-2.058707435	-1.1365538
452	3.67541851	-0.465208556					1.037998673		-1.1365538
453	-2.605839591	0.771230687	-1.5382826	0.302310995	-0.030194178	0.233381751	0.598535362	0.619961618	-1.1365538
454	7.474405111	5.156764095	-1.993963984	0.399882378	0.052780986	0.486347373	-0.359462941	-0.374114824	-1.1365538
455	4.888681575	17.64365991	-8.984133392	0.883360527	0.063560671	0.577141454	-0.866941963	-0.23648908	-1.8036931
456	10.4351102	11.32602355	-2.414007238	0.161633679	0.103249049	0.627137236	-0.431706035	0.935570242	2.8634462
457	4.776356187	2.130036522	12.4617174	-0.826083933	0.01917068	-0.460507545		1.035276923	-0.1365538
458	-7.427909445	1.078033185	19.4617174	0.122692462	0.037853959	-0.011623393		1.209720863	-1.1365538
459	-1.828733958	11.04699853	-7.5382826	0.040167565	0.046746566	-0.372955469			1.8634462
460	-0.486779728	-3.671449868	4.843938	-0.321758943	-0.104756559	-0.597534223	-0.146816027		-1.1365538
461	-4.115871778	-2.108394493	24.58716371	-0.293803835	-0.075372126	-0.942813723	0.052714356		0.1963069
462	0.272206747	0.232762943							-1.1365538
463	3.260214813	1.714180355	-1.622195324	0.231034031	0.029422174	-0.077787155	-0.942335078	-0.82474095	-1.8036931
464	1.974165141	-7.221312098	17.4617174	-0.445573126	0.061427222	0.017984393	0.564027677	-0.802115178	-1.1365538
465	-4.307706072	-3.716058721	7.876495685	-0.182720908	0.17083646	0.399712447	-0.787385297	0.735392522	-1.1365538
466	-3.942313087	-3.412825985	0.386066386	-0.91400168	-0.049804802	0.395487864		-1.369187473	-1.1365538
467	16.33401928	21.51027869	2.4617174	-0.049108915	0.000370162	0.698777176		1.851674177	-1.1365538
468	-11.29597339	-18.30351337	8.4617174	-0.089511168	-0.078010123	-0.359622908	-0.321433197	-0.052924268	-1.1365538
469	-6.218816294	-1.532963049	12.4617174	-0.47247746	-0.077619839	-0.578917475	-1.897347538	-1.914970027	-1.1365538
470	-0.738333778	-8.804771297			-0.000639073				-1.1365538
471	-7.878030817	-7.240168481	7.495600275	-0.563645469	-0.122221644	-0.654206864	-1.110978059	-0.101430891	-1.1365538
472	-13.10174794	0.029106265	-2.5382826	-0.064195065	0.007312325	-0.36004907	0.561979224	-0.714401986	-1.1365538
473	-0.147740842	-1.393264257	4.081276434	-1.235370121	-0.049206502	-0.139614187		-0.597149091	-1.1365538
474	-11.70407076	-12.20006589	-7.836592789	-0.40570858	0.042029342	-0.420117909	0.504178396	0.797569653	-1.8036931
475	-6.770305883	-12.4756436	0.843938	0.361584254	0.048177726	-0.818798072	-0.535883623		0.8634462
476	2.36125207	-0.150476765	13.87766663	0.292028103	-0.047047241	-0.587995269	0.179269662		0.1963069
477	-5.669657173	-15.43891542	-6.036519165	0.401579081	-0.039265142	-0.433066453	0.185242587		-0.8036931
478	-2.246123797	-8.095949153	-11.04730683	-0.307051824	-0.069219234	-0.587285399			-0.1365538
479	-0.483911049	-7.447685364	-7.156062	0.01063943	0.021124299	-0.191502606	-0.610813922		0.8634462
480	0.770849913	-3.521490749	-10.08890494	0.121994519	-0.04841402	-0.095147989	-0.291919846		1.1963069
481	6.732488525	5.840289561	-6.5382826	0.3564924		0.180951125			3.8634462
482	3.576084201	-1.198383768	-3.736946	-0.301080783	0.051771173	-0.233526517	-0.604977739		1.1963069
483	-4.205202459	-7.513373825							-1.1365538
484	-12.11306734	-14.81819578	0.128899864	-0.490369303	-0.216567274	-1.353035617		0.511044472	-1.1365538
485	0.656070617	-3.529049906							-1.1365538
486	-2.44243144	2.24019603	18.4617174	-0.776878784	-0.019690506	0.132354447	0.492092202	-1.899525022	-1.1365538
487	-0.60811682	-0.033430704	2.4617174	-0.046959314	-0.02376202	0.408301044			-1.1365538
488	-2.674380102	-5.131454945	-6.494009999	-0.037037779	0.010341176	0.368609384		-0.078118864	0.8634462
489				0.33643614	0.102898061		0.599244302
490	-4.514118729	-10.39683315	-0.327022088	0.130262349	0.077184165	-0.252655808	-0.207944988	0.990565728	2.1963069
491	-0.359468197	2.312379455					0.161381141		1.8634462
492	1.603161443	2.894024415	-3.160645989	0.250175672	-0.025504959	-1.730421265	0.479959945	-0.44549699	-1.1365538
493	7.284540604	10.27780403	3.824201942	-0.165020827	0.069944336	0.413932395		-0.021412567	-1.1365538
494	8.18611808	9.623046962	-28.5382826	-0.513151591	-0.113907	-0.566896059			-1.1365538
495	15.17873499	10.42498218	-1.399628179	-0.321325282	-0.015981919	0.223091561		0.763526118	-1.1365538
496
497	0.100919437	3.333750015	-0.612884514	-0.210191865	0.117801321	0.344673368	0.84153826	0.157992804	2.8634462
498				0.617277302	0.226874551		-1.402096456
499	6.385775996	0.743887455	6.744107151	0.172035984	0.055081212	-0.594408144	0.092353034	0.9115522	1.8634462
500	2.805757596	7.038704587	-2.5382826	0.467013607	0.083144479	-0.274800346	0.242464785	0.403360894	-1.1365538
501	-0.80900755	2.962516415	11.62418354	-0.183150491	0.127816225	-0.375185944	0.515699283	-0.546340997
502	-6.366231497	-6.382139745	6.029755701	0.065949516	0.019420545	-0.533543874	-0.418326545	-1.453544957	-1.1365538
503	-11.57971354	-7.947181793	-16.90452857	0.133956288	0.008652778	-0.1175056	-0.47503094		-1.1365538
504	-8.165435287	-7.359897501	-15.5382826	-0.002230483	0.076092931	-0.375334513			-1.1365538
505	-2.714209231	3.775611485	16.4617174	-0.282299104	0.009469985	-0.360507087	1.06900296	0.678338392	-1.1365538
506	-4.590894699	4.675148883	13.843938	0.147202538	-0.161105076	-0.119637758	1.095017795	0.406894904	-1.1365538
507	-6.025594889	1.50161568	-1.156062	0.367304167	-0.084198314	-0.676262627	0.483001972	-0.957418127	-1.1365538
508	-1.548275413	-3.107564801	5.47274563	-0.358603579	0.015440264	0.006728682	-0.274094435	-0.160060638	-1.1365538
509	2.784089657	-1.641380701	-7.750962645	-0.001490348	-0.09401704	-0.73012263	1.178329079	0.387518921	-1.8036931
510	5.484336423	-1.748802683	3.843938	-0.044341246	0.031462351	-0.60527453	0.971907718	0.681503736	-1.1365538
511	-0.346495339	-5.650086305	-1.447251609	0.185487584	0.034018487	-0.213345511	-1.04404035	-1.9830537	-1.1365538
512	-2.324177915	-4.879094145	1.4617174	0.106002084	0.01911995	0.083029528	0.25099757	0.874147963	-1.1365538
513	-0.23059703	-8.497079939	-0.156062	0.097257333	0.010027722	-0.258797002	-0.098942826	-0.943678515	-0.1365538
514	0.148344134	3.932925877	-15.5382826	1.772616503	0.007911939	0.550105541		0.842382201	3.8634462
515	2.824813303	1.125754308	5.843938	0.611244699	0.198698718	-0.127559278	-1.208224374	1.284232393	1.8634462
516	-2.405656144	-1.871134173	0.420481703	-0.451089977	0.089860994	-0.182097826	-0.409217573	-1.538789966	3.1963069
517	5.446707092	-0.690089827					-1.25984267		-0.8036931
518	2.013220272	4.165860159	0.37740674	-0.915135878	-0.036157259	-0.278044223	-0.105910887	-0.345780906	-1.1365538
519	7.446707092	11.96508477	0.268178757	-0.385899053	0.044685201	-0.010009463	0.382384552	-0.453973461	0.1963069
520	-3.415119135	-3.089592289	1.801347297	-0.278285363	0.000454668	0.187224237	0.976689105	-0.420255281	2.8634462
521	3.605815909	-8.105935066	-10.5382826	0.542744682	0.013414661	-0.361684855	1.562548817	-1.083810381	-1.1365538
522	12.852438	7.657158036	4.4617174	-0.110416129	0.071319924	-0.092125584	0.487344248	0.250086716	-1.1365538
523	4.666252974	5.621969055	-10.4950591	0.012562147	-0.013086867	0.416066175	-1.36395319		1.8634462
524	1.348497714	1.560764287	8.310733938	-0.342345436	-0.002237008	-0.618852524	-0.738232759		-0.1365538
525	8.246986309	3.247386179	-0.86992919	0.189357345	0.012129617	-0.464152482	0.725615526		-1.8036931
526	5.400534975	0.211831615	2.147949236	-0.761047928	-0.04810935	-0.576454434	1.122844132		-1.1365538
527	0.788575581	-5.707182273			0.01222785	-0.355277401			-1.1365538
528	-7.353840824	-14.08403108			0.088430933	-0.441918567	-0.2858178		-0.1365538
529	-0.690326962	-10.98030444	10.263054	-0.164825296	-0.030119409	-0.727963027	1.395170348		-1.8036931
530	7.552543905	0.924262865	-12.156062	0.402083612	0.077103113	0.678450705	-1.017587172		-1.1365538
531	3.037202861	1.743272447	-6.5382826	-0.286068883	0.013989884	-0.325673287	-0.033373039		-1.1365538
532	11.47972092	14.60338647	-2.912882307	0.721327702	0.032305258	0.083411892	-1.436984652		2.1963069
533	17.45827604	30.69407872	-3.38429205	0.928735085	0.104566215	0.705376053		-0.112372001	3.8634462
534	16.45827604	20.69407872	-1.38429205	0.787325085	0.039526215	0.017196053	-0.202680132	0.063251274	3.8634462
535	-1.726844776	7.369183111	6.843938	-0.028025004	0.02450632	-0.466916712	0.840704425		-1.1365538
536				0.167307704	-0.156491429		0.012769262
537				-0.287831717	0.060636879		0.226526601
538	-0.117291404	-1.093920705	-0.470198284	0.206306925	0.112313138	-0.154734244	-1.121364165		-1.1365538
539	-4.271701791	16.66163242	4.344468275	0.682665688	0.157105122	0.414743851		-0.176395457	-0.8036931
540	1.302113783	0.526029848	-0.5382826	0.611623465	-0.041079326	-0.178639651		-1.87291348	-1.1365538
541	-6.02601348	-9.411846845	-2.336546774	0.245222493	0.048234067	-0.993870632		-1.616859219	-1.8036931
542	0.647517618	-10.375181	5.4617174	0.363231854	-0.038199203	-0.229809828	0.734520351	-1.04652624	-1.1365538
543	-0.621112117	5.527152772	-10.736946	0.230728598	-0.040428207	0.133972245		-1.687318208	3.1963069
544	-6.364559821	-7.403975968	3.843938	-0.668771543	0.035068994	0.129879608	-1.304263105	-0.654599774	-1.1365538
545	-6.794613363	-7.992442497	5.652757594	-0.180664865	-0.014856656	-0.252224668		0.813161888	-1.1365538
546	-7.139674388	-18.33622148	13.843938	0.238155805	-0.005403487	0.046133411	-1.369006414	-1.603425906	0.8634462
547				-0.135781434	0.0522897		0.368936198
548	1.484840379	10.51429042	10.843938	0.712206534	-0.003312995	-0.73650768	-0.404028006	0.461168982	3.8634462
549	-9.390063336	-3.089372673	14.21548708	-0.021180657	-0.103276682	0.063976935		0.320959714	2.8634462
550	8.553486377	12.27254525	3.810687923	0.029942819	-0.151544482	-1.353074309	-0.736169946	-0.147528462	2.8634462
551					-0.027740951
552	3.037624341	3.865586239	-12.81308698	0.164529122	-0.004902222	-0.237098193	-0.193364536	-1.119292841	2.8634462
553	6.754006773	24.95501748	-10.736946	-0.01463149	-0.024894676	0.493453055	0.361549357	1.264301968	3.1963069
554				0.583999637	0.119397034		-0.475092156
555	1.778481531	-8.152065981	3.51105825	0.327370287	-0.038566408	-0.125089989	-1.51776209	-0.412873779	2.1963069
556	-4.75769613	-9.981757217	23.3907367	-0.372806824	-0.088223934	-0.338202239	-0.251212573	-0.976390624	-0.1365538
557	-4.406759187	0.664615251	-9.156062	0.616898292	0.043492372	0.435965515	-0.054116901	-0.877810658	-1.1365538
558	-1.480878567	7.489584991							-1.1365538
559	8.798460431	13.49413302	0.009841289	-0.571950227	0.001846392	0.047172751	-0.224223601	-0.802100112	-1.1365538
560	1.232916767	5.732372483	-13.87945388	0.543837731	-0.00176973	0.162191562	0.54335011	1.083739679	2.1963069
561	-7.101251461	-2.734031233	-11.45210598	0.366188267	-0.06238311	1.438092205		1.202006091	2.8634462
562	2.11393056	2.570674554	12.843938	0.809618444	-0.265916731	0.372233987	1.564797853	-0.972232995	-1.1365538
563	1.384955532	-2.756551777	-7.466393011	0.159483426	0.045212253	0.13809596	0.689715213	-0.384271905	-1.1365538
564	4.003859321	4.452050751	-22.69965579	0.91957947	-0.081807746	0.695897436		0.502392474	-1.1365538
565	-5.494317701	-4.460360103	12.843938	-0.447305834	-0.063581688	-0.94258267	0.866408076	-1.135680078	-1.1365538
566				-0.610504133	0.048567242		-0.273563668
567	-9.9853081	-4.538853185	11.67171494	-0.642515605		-1.028617343	0.38531048	-0.714878463	-1.1365538
568	0.304268146	0.274307104	10.4617174	-0.287978105	-0.038881315	-0.000504171	-0.422197075	-0.100198115	1.8634462
569	-5.731980848	-8.282250753	0.786103198	-0.565015469	-0.008970814	-0.680020197		-1.313904027	-1.1365538
570	-3.480878567	-3.150112117	-6.5382826	-0.590918079	0.088330982	-0.26940732		-0.304905845	-1.1365538
571	-4.76013022	1.414565959	-4.5382826	-0.234474536	-0.033398101	-0.24882785		0.240210815	2.8634462
572				0.609510978	-0.087815791		-0.692909137
573	13.69154264	3.314407903	-11.89395478	1.011514396	0.001309437	-0.158710576	0.456286361	-0.826431137	-1.1365538
574				0.729787405	0.089870788		-0.713100152
575	-2.66606801	4.681633379	-12.13204212	0.017059461	0.034125172	0.122930958	-0.757093607	-0.74149596	-0.8036931
576	-3.355148969	-1.326093085	-13.55094424	0.375808465	0.076735379	-0.411453792	-0.361585204	1.472242423	1.1963069
577	-2.280906668	-3.350948291	-4.736946	0.382714872	0.003042953	0.20163806	-0.046725565	0.322566459	0.1963069
578	-3.570441681	0.355203991	-17.156062	0.988774333	0.017915555	0.312316654	0.085293426	-0.6933311	-1.1365538
579	4.200125252	-4.201045025	-10.11397963	-0.099509546	-0.043278618	0.224553838	-0.407653801	1.90883712	0.8634462
580	3.100849418	-5.587243549	-1.351017863	0.021137105	-0.156738382	-0.064127517	-0.164378877	-0.83670614	-1.8036931
581				-0.221716337	0.009376444		-0.697824424
582				0.415981259	0.03022045		-0.537494402
583	-0.70919172	-2.007613571					0.082148803		-1.1365538
584				-0.413759344	-0.023012501		-0.334399464
585	4.188982857	6.443393919	-2.86052635	0.409739643	0.062874758	-0.189263424	0.240543222	-1.166867607	0.8634462
586	-1.900307613	2.339640449	4.263054	-0.443054139	0.028106763	-0.279715291	0.798022728	-0.460590078	-1.8036931
587	-4.574485636	4.515127145	5.4617174	-0.692622876	-0.008002817	0.0253622	1.272802649	-1.123747855	-1.1365538
588	-1.353840824	-5.874632897	2.034518044	-0.692328072	-0.012549767	0.445141433	0.744855872	-0.579408688	1.8634462
589	1.380058465	11.38754303	-0.156062	0.126676332	0.059473828	0.057339602	0.055397291	0.238744381	2.8634462
590	-7.425547856	-6.209105014	25.4617174	-0.480371982	-0.011079154	-0.492911081		-1.222061733	-0.1365538
591	-4.70849555	-0.711713776	5.4617174	-0.300878579	-0.015134513	-0.535337889		-1.16673148	-0.1365538
592	2.09741618	5.192269887	2.452739188	-0.292643973	0.048431792	0.367005797	-0.471689999	0.118740054	-1.1365538
593	5.144851031	14.62985507	-11.736946	-0.372404647	0.063726079	0.021536208	-2.115065066	2.024339021	2.1963069
594	-6.672579835	-9.885246979	11.4617174	-1.131355256	-0.093668018	-0.219038705	1.140304568	-1.102015782	0.8634462
595	1.76022846	-3.195298237	-0.736767646	-0.173747701	-0.055277431	-0.138947113	-2.0232089	-0.358073778	2.1963069
596	3.21644561	8.529761534	-7.736946	-0.010500514	-0.063835238	-0.212548911	-0.083735038	0.906269545	3.1963069
597	-9.155478267	-13.48197683	-8.023403082	-0.265574034	-0.019002601	0.31156432		-0.509122838	1.8634462
598	-1.995129325	5.342846079	23.75848621	-0.780647683	-0.074947745	-0.482876989	1.219588386	0.11479124	-1.1365538
599	-0.561923186	-4.562743329	6.704959307	-0.640232281	-0.027019	-0.100252365	1.336050341	-0.784625023	-1.1365538
600	8.774322695	4.514133983	0.915551499	0.089207624	-0.07487779	-0.458252561	0.429583716	1.148028593	-1.1365538
601				0.233315093	-0.011077786		-0.554102716
602	7.522145239	2.862562622							-1.1365538
603	-1.363593661	-4.018983929	-13.5382826	0.106301175	0.080107636	0.168273729	-0.915064402	-1.109707303	-1.1365538
604	-3.605264624	-7.008081226	-6.5382826	0.125090148	-0.041000905	0.029892736		0.674409033	-1.1365538
605	13.30307751	24.93516557	-4.156062	0.94921077	0.074844452	0.63501028	-0.218217094	0.021368282	-1.1365538
606	9.607761461	6.626297471	-23.22351352	0.366718076	0.053473535	0.129629729	1.419036298	-1.233481319	-1.1365538
607	4.406502264	18.06517699	-6.736946	0.295949532	0.023043894	0.096667137	0.464988163	1.921166197	3.1963069
608	3.427281763	-0.517679548	-0.5382826	0.169507139	-0.038282118	0.5313098	0.527184776		2.8634462
609	-1.601251461	-3.234031233	-9.452105982	0.459718267	-0.04458311	-0.428387795	1.378190354		-1.1365538
610	-3.717491192	-5.831939261	10.4617174	0.173890447	0.030433614	0.124064852		-1.744508026	-1.1365538
611	4.987027085	2.010125859	1.296752815	0.376101051	0.039337315	-0.000373893	-0.120407521	0.631528569	-0.8036931
612	1.394735376	-1.241757697	3.128991894	-0.047108082	-0.063291605	0.303952736		1.195903393	1.8634462
613	-2.213437138	-2.806589783	-6.5382826	-1.265501804	0.019726682	0.064991644		-0.7951021	-1.1365538
614	-3.39319267	-12.10854383	-10.156062	0.211111374	0.266734738	-0.272138315	1.09431032	-0.655161868	-1.1365538
615	-9.231980916	-12.01963304	-0.736946	-0.270022219	-0.181853994	-0.327210755	0.516347304	-1.050067213	-1.8036931
616	4.183666587	3.439995871			0.057080671				-1.1365538
617	8.833423016	3.700215967	7.668001693	-0.527942298	-0.035324742	0.347152992	-1.164026241	1.082730958	1.8634462
618	-0.197602463	1.845365663	-6.132936971	0.446875792	0.024317159	0.718167036		2.641057461	-1.1365538
619				-0.513455629	-0.062170215		-0.217949844
620	-6.053058765	0.316927487	-12.78537796	0.774923595	0.04942143	0.663499609		0.632597964	1.8634462
621	-1.682378255	4.396206041							-1.1365538
622	6.566029429	10.76554551	23.4617174	-0.658577315	-0.092170275	-0.025966728		1.628547113	-1.1365538
623	-3.244772556	9.003289132	-19.5382826	-0.474155744	0.007025371	0.067971993		-0.770731413	-1.1365538
624	5.960471443	6.561263846	-7.736946	0.026691312	-0.104539848	-0.220965874	-0.220953589	-0.085380002	0.1963069
625	2.805757596	7.038704587	-12.5382826	0.360633607	0.003944479	0.112439654	-1.303889722	0.433909117	3.8634462
626	-2.197282351	-9.146468641	-5.503534685	-0.176612898	0.10534795	0.097452774	0.664480773	-0.571665242	-1.1365538
627	1.261820097	8.916337995	-13.5382826	-0.023353107	-0.020313317	-0.077688502	-0.326982476	-0.795117737	0.8634462
628	-3.664719243	1.421374062	-7.736946	-0.173319062	-0.056774542	0.457065476	0.95253992	0.012849262	2.1963069
629	3.67706623	11.25352604	-7.736946	0.053991662	-0.02476047	0.264180267	0.425255066	2.276368727	3.1963069
630	3.430598374	18.8726286	-1.5382826	-0.122615875	-0.0354338	0.024753138	0.891028619	0.061363747	-1.1365538
631	-6.965854919	-1.586738422	17.4617174	-0.415723768	-0.046935425	-0.227189438		0.107768499	-1.1365538
632	0.489802941	-5.349153537	2.367882054	-0.914078835	0.007871535	-0.444918733	0.448745191	-2.020200346	-1.1365538
633	-8.102804607	-9.819345761	-1.027208355	0.087266357	-0.061915378	-0.038619361	-1.314590606	-0.130588027	2.8634462
634	-9.503794973	-4.742748433	4.4617174	-0.155530067	-0.027974442	-0.104858553	-0.561823042	-0.210318774	-1.1365538
635	0.107522976	0.659585341	1.263054	-0.601525549	-0.258281903	-0.238310327	-0.504875614	-0.046913065	-1.8036931
636	-4.705687775	-3.690969821	8.534777935	-0.47803756	-0.048193385	-0.298863289	0.995389109	-0.2590896	-1.8036931
637	-0.938397169	-5.912606369	3.800206167	-0.427037389	-0.188564866	-0.593242795		-1.609137408	-1.1365538
638	-0.974461097	-1.141920609	-15.81784932	0.9253758	-0.025339033	-0.462198079	-0.246756262		0.8634462
639	-5.153410337	5.309859871	-5.579640143	0.327494054	-0.032223512	-0.407321758	-0.766402051	-0.760619741	0.8634462
640	3.770204528	-0.481537601	-11.81290292	0.471456498	-0.125032263	-0.232187978	0.584543453	-0.505354007	-1.1365538
641	-10.80428593	-17.02923136	-6.736946	0.188073772	-0.045122375	-0.174878908	0.455657032	-0.255057382	3.1963069
642	-2.347521698	-7.340277089	22.325113	-0.530992615	-0.081710466	-0.807760199	-0.307979058	0.399142435	-1.1365538
643	-4.96312636	-10.29819482	-7.965389926	0.493729486	-0.049793759	-0.183617362	-0.371391573	0.383694059	1.8634462
644	1.638848592	-6.368175357	-12.26044132	0.983411591	0.024286498	0.31085753	-1.302440252	-0.494231914	3.1963069
645	-2.493511718	-5.320101248	-2.5382826	0.042105836	0.056022455	-0.127415526	0.25182692	0.485618388	2.8634462
646	-0.341668377	-0.950970301	9.27303313	0.238062911	0.049925309	0.343281709	0.108501971	-0.434232072	2.1963069
647	-4.699299374	-10.83081634	1.263054	0.203207612	-0.155304207	0.138844995	0.660219238	0.045742527	2.1963069
648	2.75310523	0.771495939	-17.48903378	0.755939386	0.078864038	0.058980585	0.132035327	-0.34499836	0.1963069
649	-3.168766865	-8.067291361	-16.98072606	0.225549215	-0.119010463	0.762744253	-1.227511699	0.903646124
650	-6.915889573	-8.912167137	-0.989293671	-0.283870469	-0.038725981	-0.585788048	-0.190439207	0.366873107	-1.1365538
651	-3.045448482	-2.402671587	0.843938	-0.439450364	-0.046637682	-0.668426417	0.762000478	0.072753691	-1.1365538
652	9.898748539	11.76596877	-8.452105982	0.653868267	-0.01845311	-0.095197795	0.229290996	-0.407585954	-1.1365538
653	-6.754999033	1.476380127	2.477600003	-0.283755865	0.026366934	0.195536633	-0.952560698	0.805149768	1.8634462
654	3.742515528	16.82323402	6.4617174	-0.592057433	-0.083289932	0.110853439	0.357226422	-1.121554766	-1.1365538
655	-22.90375297	-17.00192839	7.4617174	-0.625847473	0.063918879	-0.197970727	-0.505134653	-1.12089537	-1.1365538
656	-7.579347702	-14.04302903	-4.5382826	0.006280203	0.070354914	0.272893508		0.434782243	-1.1365538
657	-4.219949406	-5.550018586	-1.5382826	-0.930717101	-0.024427481	-0.257039659	-0.665661918	0.344850482	-1.1365538
658	-0.819191772	-7.064112929	0.134711307	-0.828929729	-0.066123316	-0.135632588		0.870024035	2.8634462
659	-13.30498518	-8.294096501	4.263054	-0.333339846	0.045398478	-0.041638358	0.828692297	-0.885739199	-1.8036931
660	-0.038019181	-6.128935361	-5.38543318	-0.066334191	0.054145018	0.218867643	0.637242997	-1.742833049	-1.1365538
661	-5.242616758	-12.48403613	6.4617174	0.40178509	0.087173901	0.542807364		-0.005768143	-1.1365538
662	-6.854250438	-7.172606849	12.53846136	-0.64237872	-0.102177051	0.075148626	-0.781560362	0.510924493	-1.1365538
663	-2.658328893	-4.415784801	1.066989405	-0.381849529	-0.02590593	0.180906501	-0.540700999	0.511116147	-1.1365538
664	4.073823426	4.888106783	9.201200049	-0.285195114	-0.049860454	0.481621696		-1.548324172	0.8634462
665	0.598022487	-4.853089398	0.263054	0.523327418	0.056670964	0.420287582	-1.156748231	-0.329736042	2.1963069
666	7.573745584	1.819320881	14.4617174	0.094835331	-0.035509856	0.667427684	-0.264391855	-0.244179711	2.8634462
667	-1.989648228	-4.899226099	4.4617174	0.085312205	-0.126625861	0.481917859		-0.939229773	0.8634462
668	-1.442313087	-0.412825985	-8.613933614	0.34403832	-0.089504802	0.773237864	1.793610769	0.265070733	-1.1365538
669	4.826826872	3.942954687	-2.071026512	0.100505711	-0.037978043	0.298449857		-0.414177284	-1.1365538
670	-2.15720483	-7.989483681	-8.028165425	0.104803593	-0.067321147	-0.592847801		0.633970847	-1.1365538
