# Supplementary material for: Acanthosis nigricans as a composite marker of cardiometabolic risk and its complex association with obesity and insulin resistance in Mexican American children
Source: PLoS One. 2020 Oct 15;15(10):e0240467. doi: 10.1371/journal.pone.0240467 (PMC7561152; doi:10.1371/journal.pone.0240467)
Supplement: S3 Data — (CSV) [file pone.0240467.s005.csv]

Measure	Variablea	lnBMI	iHOMA-IR	AN-q	HDL-C	lnTG	SBP	DBP	iCRP	iPFS
MEAN		3.085	0	1.26	45.6	4.2028	104.12	63.152	0	0
STDDEV		0.269	0.9918	1.739	10.551	0.4639	9.686	6.956	0.985	0.99
N		670	622	660	621	623	670	670	550	501
Gen. corr	lnBMI	1
Gen. corr	iHOMA-IR	0.5426	1
Gen. corr	AN-q	0.7189	0.3967	1
Gen. corr	HDL-C	-0.5	-0.19	-0.2516	1
Gen. corr	lnTG	0.4882	0.1534	0.4129	-0.4509	1
Gen. corr	SBP	0.3026	0.1816	0.2988	-0.1324	0.3387	1
Gen. corr	DBP	0.2348	0.1415	0.2967	-0.2674	0.3577	0.8777	1
Gen. corr	iCRP	0.51407	0.25664	0.3798	-0.59283	0.16219	0.43743	0.54994	1
Gen. corr	iPFS	-0.55379	0.11185	-0.57328	0.14917	-0.4784	-0.27116	-0.24881	-0.10167	1
Please see text for variable definitions; ln = log transformed and i = inverse normal transformation; Gen. corr = Genetic correlation
